# Supplementary material for: ROS-Generating Hyaluronic Acid-Modified Zirconium Dioxide-Acetylacetonate Nanoparticles as a Theranostic Platform for the Treatment of Osteosarcoma
Source: Nanomaterials (Basel). 2022 Dec 22;13(1):54. doi: 10.3390/nano13010054 (PMC9823868; doi:10.3390/nano13010054)
Supplement: Supplementary file 1 [file nanomaterials-13-00054-s001.zip]

Archive with 1 entries (1 files):
- nanomaterials-2074665-supplementary.pdf
